# Supplementary material for: Menopause and the Risk of Developing Age-Related Macular Degeneration in Korean Women
Source: J Clin Med. 2022 Mar 29;11(7):1899. doi: 10.3390/jcm11071899 (PMC8999594; doi:10.3390/jcm11071899)
Supplement: Supplementary file 1 [file jcm-11-01899-s001.zip]

Archive with 3 entries (3 files):
- Supplemental_Figure S1.tif
- Supplemental_Table S1.pdf
- Supplemental_Table S2.pdf
